# Supplementary material for: Snapping of the Subacromial Bursa: A New Cause of Shoulder Pain Demonstrated with Dynamic Ultrasound
Source: Biomedicines. 2025 Mar 21;13(4):766. doi: 10.3390/biomedicines13040766 (PMC12024920; doi:10.3390/biomedicines13040766)
Supplement: Supplementary file 1 [file biomedicines-13-00766-s001.zip]

Archive with 3 entries (3 files):
- FIG 1 - supplementary material video S1.mp4
- FIG 2 - supplementary material video S2.mp4
- FIG 4 - supplementary material video S3.mp4
